# Supplementary material for: Proteome changes induced by Pyrenophora tritici-repentis ToxA in both insensitive and sensitive wheat indicate senescence-like signaling
Source: Proteome Sci. 2015 Feb 5;13:3. doi: 10.1186/s12953-014-0060-3 (PMC4320625; doi:10.1186/s12953-014-0060-3)
Supplement: Additional file 1: Table S1. — Intensities values obtained from Quantity One for proteins separated by 2-DE. [file 12953_2014_60_MOESM1_ESM.xlsx]

## Sheet: Glenlea
	Table S1: intensities values obtained from Quantity One for each biological replicate, and averaged values for cultivar 'Glenlea'. The ratio is calculated as intensity (toxin) / intensity (control), with values >1 indicating more expression in toxin-treated leaves.
Glenlea Control Bio Rep1					Glenlea Toxin Bio Rep1
	Day1	Day2	Day3			Day1	Day2	Day3
Spot #	Adj. Vol.	Adj. Vol.	Adj. Vol.		Spot #	Adj. Vol.	Adj. Vol.	Adj. Vol.
	INT*mm2	INT*mm2	INT*mm2			INT*mm2	INT*mm2	INT*mm2
Spot 66	36.9764	53.5949	37.1047		Spot 66	44.9888	53.2125	145.354
Spot 5	248.514	214.316	101.391		Spot 5	106.889	74.0634	49.5351
Spot 34	183.622	175.726	103.055		Spot 34	97.1078	166.952	217.491
Spot 53	14.0523	12.6161	6.01043		Spot 53	7.81741	26.5467	45.596
Spot 8	223.9	114.54	61.0178		Spot 8	85.3546	36.8577	13.009
Spot 29	6.47821	14.1021	12.0019		Spot 29	31.8242	54.0043	65.6701
Spot 28	3.13213	1.37953	5.60231		Spot 28	23.1691	38.9219	41.0293
Spot 21	8.04557	5.62229	2.43875		Spot 21	25.6844	41.2	122.986
Spot 45	10.261	0.754333	0.0806567		Spot 45	15.4963	38.2969	137.827
Glenlea Control Bio Rep2					Glenlea Toxin Bio Rep2
Spot #	Adj. Vol.	Adj. Vol.	Adj. Vol.		Spot #	Adj. Vol.	Adj. Vol.	Adj. Vol.
	INT*mm2	INT*mm2	INT*mm2			INT*mm2	INT*mm2	INT*mm2
Spot 66	39.8825	42.564	36.6854		Spot 66	29.1397	36.0877	76.8125
Spot 5	45.9865	74.9864	95.226		Spot 5	35.8664	32.3781	8.42183
Spot 34	170.722	144.287	128.516		Spot 34	91.6113	88.921	179.684
Spot 53	21.7248	8.26298	11.6888		Spot 53	10.4	19.3136	16.989
Spot 8	43.9566	37.3385	32.2519		Spot 8	7.7387	14.2383	4.1047
Spot 29	5.26959	1.52644	8.80663		Spot 29	7.13349	26.568	24.9416
Spot 28	2.8101	0.11816	1		Spot 28	3.38977	14.5842	16.599
Spot 21	2.82444	5.24722	1		Spot 21	1	13.4695	2.61758
Spot 45	4.24476	1.33863	13.2192		Spot 45	4.72679	11.8028	104.609
Averages
Glenlea Control					Glenlea Toxin
Spot #	Day1	Day2	Day3		Spot #	Day1	Day2	Day3
Spot 66	38.4294	48.0795	36.895		Spot 66	37.0642	44.6501	111.083
Spot 5	147.25	144.651	98.3083		Spot 5	71.3778	53.2207	28.9785
Spot 34	177.172	160.006	115.786		Spot 34	94.3596	127.936	198.588
Spot 53	17.8885	10.4395	8.84961		Spot 53	9.1087	22.9301	31.2925
Spot 8	133.928	75.9393	46.6348		Spot 8	46.5466	25.548	8.55685
Spot 29	5.8739	7.81424	10.4043		Spot 29	19.4788	40.2862	45.3059
Spot 28	2.97112	0.748847	3.30116		Spot 28	13.2794	26.753	28.8141
Spot 21	5.435	5.43476	1.71937		Spot 21	13.3422	27.3347	62.8015
Spot 45	7.2529	1.04648	6.64992		Spot 45	10.1115	25.0499	121.218
Ratio Toxin/Control
Spot #	Day1	Day2	Day3
Spot 66	0.964476	0.928673	3.01079
Spot 5	0.484738	0.367925	0.294771
Spot 34	0.532587	0.79957	1.71513
Spot 53	0.509192	2.19647	3.53603
Spot 8	0.347549	0.336427	0.183486
Spot 29	3.31617	5.15548	4.35454
Spot 28	4.46951	35.7256	8.72849
Spot 21	2.45487	5.02962	36.5258
Spot 45	1.39414	23.9373	18.2285
Spot 66	3.13396	23.1778	23.8761
	Negative values, which indicated an absence of the spot in a time treatment,
	were arbitrarily assigned a value of 1 so that ratio could be calculated to reflect an
	increase or a decrease of expression.

## Sheet: Amazon
	Table S1: intensities values obtained from Quantity One for each biological replicate, and averaged values for cultivar 'Amazon'. The ratio is calculated as intensity (toxin) / intensity (control), with values >1 indicating more expression in toxin-treated leaves.
Amazon Control Bio Rep1					Amazon Toxin Bio Rep1
	Day1	Day2	Day3			Day1	Day2	Day3
Spot #	Adj. Vol.	Adj. Vol.	Adj. Vol.		Spot #	Adj. Vol.	Adj. Vol.	Adj. Vol.
	INT*mm2	INT*mm2	INT*mm2			INT*mm2	INT*mm2	INT*mm2
Spot 1	80.9855	157.792	74.5006		Spot 1	1	108.179	5.6754
Spot 2	105.342	158.319	138.79		Spot 2	30.9966	68.3253	177.122
Spot 11	14.4355	29.2713	1		Spot 11	494.8	546.038	673.694
Spot 10	418.325	530.774	461.485		Spot 10	20.4318	38.5723	54.8145
Spot 4	29.1218	23.4967	8.92523		Spot 4	60.9733	44.5076	60.338
Spot 13	4.81899	6.93554	9.16738		Spot 13	45.8831	43.8224	65.7343
Spot 23	48.8583	45.9789	47.0731		Spot 23	83.6508	50.4046	86.5871
Spot 24	45.6666	16.9619	63.7286		Spot 24	193.827	169.135	177.113
Spot 25	1034.45	377.105	204.37		Spot 25	1832.84	1606.64	1735.05
Amazon Control Bio Rep2					Amazon Toxin Bio Rep2
Spot #	Adj. Vol.	Adj. Vol.	Adj. Vol.		Spot #	Adj. Vol.	Adj. Vol.	Adj. Vol.
	INT*mm2	INT*mm2	INT*mm2			INT*mm2	INT*mm2	INT*mm2
Spot 1	42.9492	129.78	131.291		Spot 1	56.5048	143.425	25.9677
Spot 2	60.3222	182.044	175.196		Spot 2	54.8058	103.534	110.238
Spot 11	1	29.7351	1		Spot 11	616.364	675.575	443.297
Spot 10	238.069	727.485	779.517		Spot 10	10.4803	47.3912	1
Spot 4	4.38502	37.0333	12.7915		Spot 4	66.4525	87.9602	24.1146
Spot 13	2.5817	13.789	10.7232		Spot 13	57.1197	50.5578	44.3996
Spot 23	20.5532	75.3863	38.9005		Spot 23	28.4231	52.4616	45.4175
Spot 24	1	37.8665	32.2766		Spot 24	195.904	186.44	136.828
Spot 25	502.453	611.673	228.45		Spot 25	1068.49	1502.75	1048.96
Averages
Amazon Control					Amazon Toxin
Spot #	Day1	Day2	Day3		Spot #	Day1	Day2	Day3
Spot 1	61.9674	143.786	102.896		Spot 1	28.7524	125.802	15.8215
Spot 2	82.8322	170.182	156.993		Spot 2	42.9012	85.9295	143.68
Spot 11	7.71773	29.5032	1		Spot 11	555.582	610.807	558.495
Spot 10	328.197	629.13	620.501		Spot 10	15.456	42.9817	27.9072
Spot 4	16.7534	30.265	10.8583		Spot 4	63.7129	66.2339	42.2263
Spot 13	3.70034	10.3623	9.94527		Spot 13	51.5014	47.1901	55.0669
Spot 23	34.7058	60.6826	42.9868		Spot 23	56.0369	51.4331	66.0023
Spot 24	23.3333	27.4142	48.0026		Spot 24	194.866	177.788	156.971
Spot 25	768.449	494.389	216.41		Spot 25	1450.66	1554.69	1392.01
Ratio Toxin/Control
Spot #	Day1	Day2	Day3
Spot 1	0.463992	0.874924	0.153763
Spot 2	0.517929	0.504928	0.9152
Spot 11	71.9878	20.7031	558.495
Spot 10	0.0470938	0.0683194	0.0449753
Spot 4	3.80298	2.18847	3.88884
Spot 13	13.918	4.55403	5.537
Spot 23	1.61463	0.847576	1.53541
Spot 24	8.35139	6.48523	3.27004
Spot 25	1.88778	3.14467	6.43226
	Negative values, which indicated an absence of the spot in a time treatment,
	were arbitrarily assigned a value of 1 so that ratio could be calculated to reflect an
	increase or a decrease of expression.
